# Supplementary material for: Gut microbiota distinct between colorectal cancers with deficient and proficient mismatch repair: A study of 230 CRC patients
Source: Front Microbiol. 2022 Oct 13;13:993285. doi: 10.3389/fmicb.2022.993285 (PMC9607965; doi:10.3389/fmicb.2022.993285)
Supplement: SUPPLEMENTARY TABLE S2 — Patients clinical information with sample identification. [file Table_2.XLSX]

## Sheet: Sheet1
library_ID	Sample_title	MMR status	Tumor size (cm)	Tumor Location	Tumor differentiation	AJCC stage
BI17_21852_1	dMMR Non-tumor1	dMMR	7	Transverse	Moderate	II
BI16_10758_8	dMMR Non-tumor2	dMMR	4.5	Transverse	Unknow	Unknow
BI17_26426_7	dMMR Non-tumor3	dMMR	8	Transverse	Moderate	II
BI17_26804_1	dMMR Non-tumor4	dMMR	5	Cecum	Moderate	Unknow
BI16C2	dMMR Non-tumor5	dMMR	5.5	Cecum	Moderate	II
BI16D10	dMMR Non-tumor6	dMMR	7	Cecum	Poor	II
BI17_12854_1	dMMR Non-tumor7	dMMR	5	Cecum	Poor	Unknow
BI17_32229_1	dMMR Non-tumor8	dMMR	9	Cecum	Moderate	II
BI17_06929_3	dMMR Non-tumor9	dMMR	6	Descending	Unknow	II
BI15_30114_2	dMMR Non-tumor10	dMMR	14	Hepatic flexure	Moderate	Unknow
BI17_11307_9	dMMR Non-tumor11	dMMR	5	Hepatic flexure	Unknow	II
BI17_15244_1	dMMR Non-tumor12	dMMR	7	Hepatic flexure	Unknow	II
BI17_12055_2	dMMR Non-tumor13	dMMR	3.5	Hepatic flexure	Moderate	III
BI15_27801_10	dMMR Non-tumor14	dMMR	7	Hepatic flexure	Well	II
BI17_23579_1	dMMR Non-tumor15	dMMR	4	Hepatic flexure	Unknow	IV
BI17_24689_1	dMMR Non-tumor16	dMMR	8	Splenic flexure	Moderate	III
BI17_23591_1	dMMR Non-tumor17	dMMR	7	Splenic flexure	Unknow	II
BI17_15168_1	dMMR Non-tumor18	dMMR	Unknown	Splenic flexure	Moderate	III
BI17_15518_1	dMMR Non-tumor19	dMMR	8.5	Ascending	Moderate	II
BI16_12542_6	dMMR Non-tumor20	dMMR	1.5	Ascending	Unknow	I
BI17_16123_1	dMMR Non-tumor21	dMMR	5	Ascending	Moderate	II
BI17I1	dMMR Non-tumor22	dMMR	5	Ascending	Well	III
BI16B1	dMMR Non-tumor23	dMMR	5	Ascending	Moderate	II
BI17_25580_1	dMMR Non-tumor24	dMMR	4	Ascending	Moderate	II
BI16E4	dMMR Non-tumor25	dMMR	4	Ascending	Poor	II
BI17_19473_1	dMMR Non-tumor26	dMMR	5.5	Sigmoid	Poor	II
BI17_16716_1	dMMR Non-tumor27	dMMR	5	Sigmoid	Moderate	II
BI17_08290_1	dMMR Non-tumor28	dMMR	10	Rectum	Well	III
BI16_25893_2	dMMR Non-tumor29	dMMR	5	Rectum	Well	II
BI17_21852_4	dMMR Tumor1	dMMR	7	Transverse	Moderate	II
BI16_10758_2	dMMR Tumor2	dMMR	4.5	Transverse	Unknow	Unknow
BI17_26426_3	dMMR Tumor3	dMMR	8	Transverse	Moderate	II
BI17_26804_3	dMMR Tumor4	dMMR	5	Cecum	Moderate	Unknow
BI16C4	dMMR Tumor5	dMMR	5.5	Cecum	Moderate	II
BI16D2	dMMR Tumor6	dMMR	7	Cecum	Poor	II
BI17_12854_5	dMMR Tumor7	dMMR	5	Cecum	Poor	Unknow
BI17_32229_11	dMMR Tumor8	dMMR	9	Cecum	Moderate	II
BI17_06929_5	dMMR Tumor9	dMMR	6	Descending	Unknow	II
BI15_30114_14	dMMR Tumor10	dMMR	14	Hepatic flexure	Moderate	Unknow
BI17_11307_1	dMMR Tumor11	dMMR	5	Hepatic flexure	Unknow	II
BI17_15244_3	dMMR Tumor12	dMMR	7	Hepatic flexure	Unknow	II
BI17_12055_3	dMMR Tumor13	dMMR	3.5	Hepatic flexure	Moderate	III
BI15_27801_3	dMMR Tumor14	dMMR	7	Hepatic flexure	Well	II
BI17_23579_10	dMMR Tumor15	dMMR	4	Hepatic flexure	Unknow	IV
BI17_24689_5	dMMR Tumor16	dMMR	8	Splenic flexure	Moderate	III
BI17_23591_3	dMMR Tumor17	dMMR	7	Splenic flexure	Unknow	II
BI17_15168_9	dMMR Tumor18	dMMR	Unknown	Splenic flexure	Moderate	III
BI17_15518_8	dMMR Tumor19	dMMR	8.5	Ascending	Moderate	II
BI16_12542_1	dMMR Tumor20	dMMR	1.5	Ascending	Unknow	I
BI17_16123_11	dMMR Tumor21	dMMR	5	Ascending	Moderate	II
BI17I6	dMMR Tumor22	dMMR	5	Ascending	Well	III
BI16B9	dMMR Tumor23	dMMR	5	Ascending	Moderate	II
BI17_25580_4	dMMR Tumor24	dMMR	4	Ascending	Moderate	II
BI16E1	dMMR Tumor25	dMMR	4	Ascending	Poor	II
BI17_19473_3	dMMR Tumor26	dMMR	5.5	Sigmoid	Poor	II
BI17_16716_5	dMMR Tumor27	dMMR	5	Sigmoid	Moderate	II
BI17_08290_4	dMMR Tumor28	dMMR	10	Rectum	Well	III
BI16_25893_6	dMMR Tumor29	dMMR	5	Rectum	Well	II
BI17_18672_2	pMMR Non-tumor1	pMMR	7.8	Transverse	Moderate	II
BI17_17707_2	pMMR Non-tumor10	pMMR	3	Transverse	Moderate	IV
BI17_26918_2	pMMR Non-tumor100	pMMR	6	Ascending	Moderate	II
BI16_30849_2	pMMR Non-tumor101	pMMR	5	Ascending	Poor	III
BI17_31737_1	pMMR Non-tumor102	pMMR	6	Ascending	Moderate	III
BI16_23747_8	pMMR Non-tumor103	pMMR	5	Ascending	Unknow	III
BI17_14262_2	pMMR Non-tumor104	pMMR	7	Ascending	Unknow	III
BI15_22912_7	pMMR Non-tumor105	pMMR	5.5	Ascending	Poor	III
BI17_36188_2	pMMR Non-tumor106	pMMR	3	Ascending	Moderate	II
BI17_13383_1	pMMR Non-tumor107	pMMR	10	Ascending	Moderate	II
BI17_17601_1	pMMR Non-tumor108	pMMR	3	Ascending	Moderate	III
BI16_09409_2	pMMR Non-tumor109	pMMR	7	Ascending	Moderate	II
BI17_28920_2	pMMR Non-tumor11	pMMR	3	Transverse	Moderate	IV
BI16_25976_1	pMMR Non-tumor110	pMMR	4.5	Ascending	Moderate	II
BI16_09540_1	pMMR Non-tumor111	pMMR	4	Ascending	Moderate	IV
BI16_20779_11	pMMR Non-tumor112	pMMR	7	Ascending	Moderate	II
BI17_25013_2	pMMR Non-tumor113	pMMR	10	Ascending	Moderate	III
BI17_14654_1	pMMR Non-tumor114	pMMR	6	Ascending	Moderate	Unknow
BI17_09089_1	pMMR Non-tumor115	pMMR	5	Ascending	Moderate	II
BI17_12871_1	pMMR Non-tumor116	pMMR	10.5	Ascending	Unknow	II
BI17_36662_2	pMMR Non-tumor117	pMMR	8	Ascending	Moderate	II
BI17_28933_2	pMMR Non-tumor118	pMMR	9	Ascending	Moderate	IV
BI17_23696_2	pMMR Non-tumor119	pMMR	6	Ascending	Poor	II
BI16_22223_1	pMMR Non-tumor12	pMMR	5	Transverse	Moderate	II
BI17_12919_2	pMMR Non-tumor120	pMMR	4.5	Sigmoid	Unknow	IV
BI17_35676_2	pMMR Non-tumor121	pMMR	3	Sigmoid	Well	II
BI17_13379_7	pMMR Non-tumor122	pMMR	4	Sigmoid	Moderate	I
BI17_24792_2	pMMR Non-tumor123	pMMR	4	Sigmoid	Moderate	III
BI17_16135_2	pMMR Non-tumor124	pMMR	4	Sigmoid	Moderate	III
BI17_17453_2	pMMR Non-tumor125	pMMR	2	Sigmoid	Moderate	III
BI16_23418_2	pMMR Non-tumor126	pMMR	4.5	Sigmoid	Moderate	IV
BI17_24196_2	pMMR Non-tumor127	pMMR	1.5	Sigmoid	Moderate	IV
BI17_09181_2	pMMR Non-tumor128	pMMR	4	Sigmoid	Moderate	III
BI17_19084_2	pMMR Non-tumor129	pMMR	4	Sigmoid	Moderate	IV
BI17_09372_2	pMMR Non-tumor13	pMMR	3	Transverse	Poor	II
BI17_08072_8	pMMR Non-tumor130	pMMR	3	Sigmoid	Moderate	III
BI16_28840_2	pMMR Non-tumor131	pMMR	3.8	Sigmoid	Moderate	II
BI17_10912_2	pMMR Non-tumor132	pMMR	4	Sigmoid	Unknow	III
BI17_16427_2	pMMR Non-tumor133	pMMR	8	Sigmoid	Unknow	IV
BI17_10330_8	pMMR Non-tumor134	pMMR	3	Sigmoid	Moderate	II
BI15_28229_2	pMMR Non-tumor135	pMMR	3.8	Sigmoid	Moderate	III
BI16_11262_2	pMMR Non-tumor136	pMMR	3	Sigmoid	Poor	IV
BI17_08051_8	pMMR Non-tumor137	pMMR	4	Sigmoid	Moderate	II
BI17_11485_2	pMMR Non-tumor138	pMMR	3.3	Sigmoid	Moderate	III
BI16_24304_8	pMMR Non-tumor139	pMMR	8	Sigmoid	Moderate	III
BI15_26615_12	pMMR Non-tumor14	pMMR	4.5	Transverse	Moderate	III
BI16_30969_2	pMMR Non-tumor140	pMMR	6	Sigmoid	Poor	II
BI17_36307_2	pMMR Non-tumor141	pMMR	3	Sigmoid	Moderate	IV
BI17_31504_2	pMMR Non-tumor142	pMMR	3	Sigmoid	Moderate	II
BI16_11503_8	pMMR Non-tumor143	pMMR	3	Sigmoid	Moderate	III
BI17_30263_2	pMMR Non-tumor144	pMMR	4	Sigmoid	Poor	IV
BI17_17944_2	pMMR Non-tumor145	pMMR	3	Sigmoid	Moderate	III
BI16_13087_2	pMMR Non-tumor146	pMMR	4.5	Sigmoid	Moderate	IV
BI17_17958_2	pMMR Non-tumor147	pMMR	8	Sigmoid	Moderate	I
BI16_05271_2	pMMR Non-tumor148	pMMR	6	Sigmoid	Moderate	II
BI17_27915_2	pMMR Non-tumor149	pMMR	4	Sigmoid	Moderate	III
BI17_13376_8	pMMR Non-tumor15	pMMR	2.5	Transverse	Moderate	IV
BI16_28508_2	pMMR Non-tumor150	pMMR	1.5	Sigmoid	Moderate	III
BI17_26862_7	pMMR Non-tumor151	pMMR	5	Sigmoid	Moderate	III
BI17_28928_2	pMMR Non-tumor152	pMMR	3	Sigmoid	Moderate	III
BI17_34632_2	pMMR Non-tumor153	pMMR	3.5	Sigmoid	Moderate	III
BI15_31561_20	pMMR Non-tumor154	pMMR	4.5	Sigmoid	Moderate	IV
BI17_15998_2	pMMR Non-tumor155	pMMR	2.5	Sigmoid	Moderate	III
BI17_36843_2	pMMR Non-tumor156	pMMR	5	Sigmoid	Poor	III
BI17_26977_2	pMMR Non-tumor157	pMMR	4	Rectum	Poor	IV
BI17_25011_1	pMMR Non-tumor158	pMMR	3	Rectum	Moderate	IV
BI17_15515_1	pMMR Non-tumor159	pMMR	7	Rectum	Poor	IV
BI15_28284_2	pMMR Non-tumor16	pMMR	4.5	Transverse	Moderate	II
BI17_20459_2	pMMR Non-tumor160	pMMR	2.5	Rectum	Moderate	III
BI16_30761_9	pMMR Non-tumor161	pMMR	1.5	Rectum	Moderate	III
BI17_29997_2	pMMR Non-tumor162	pMMR	Unknown	Rectum	Moderate	III
BI16_31071_9	pMMR Non-tumor163	pMMR	4	Rectum	Poor	II
BI17_35239_2	pMMR Non-tumor164	pMMR	2.5	Rectum	Well	II
BI17_11136_2	pMMR Non-tumor165	pMMR	2	Rectum	Unknow	I
BI16_21630_2	pMMR Non-tumor166	pMMR	5	Rectum	Moderate	IV
BI17_34155_2	pMMR Non-tumor167	pMMR	1	Rectum	Moderate	IV
BI17_33790_2	pMMR Non-tumor168	pMMR	3.5	Rectum	Unknow	I
BI16_34484_2	pMMR Non-tumor169	pMMR	2	Rectum	Moderate	III
BI16_16130_2	pMMR Non-tumor17	pMMR	7	Transverse	Poor	III
BI17_19215_2	pMMR Non-tumor170	pMMR	2.5	Rectum	Moderate	IV
BI17_20147_2	pMMR Non-tumor171	pMMR	2	Rectum	Moderate	IV
BI17_15191_2	pMMR Non-tumor172	pMMR	3.3	Rectum	Moderate	IV
BI17_18028_2	pMMR Non-tumor173	pMMR	6	Rectum	Well	III
BI17_27730_29	pMMR Non-tumor174	pMMR	4	Rectum	Unknow	IV
BI17_10324_7	pMMR Non-tumor175	pMMR	2.3	Rectum	Moderate	I
BI17_30500_2	pMMR Non-tumor176	pMMR	1.5	Rectum	Moderate	II
BI17_35748_2	pMMR Non-tumor177	pMMR	4	Rectum	Poor	III
BI17_36190_2	pMMR Non-tumor178	pMMR	1.5	Rectum	Moderate	IV
BI17_19469_2	pMMR Non-tumor179	pMMR	2	Rectum	Moderate	IV
BI17J2	pMMR Non-tumor18	pMMR	6	Cecum	Moderate	III
BI17_36182_2	pMMR Non-tumor180	pMMR	7.8	Rectum	Moderate	III
BI17_21220_2	pMMR Non-tumor181	pMMR	1	Rectum	Moderate	III
BI17_24956_2	pMMR Non-tumor182	pMMR	3.5	Rectum	Moderate	III
BI17_35510_2	pMMR Non-tumor183	pMMR	2	Rectum	Moderate	II
BI15_26637_8	pMMR Non-tumor184	pMMR	3	Rectum	Moderate	Unknow
BI17_26386_2	pMMR Non-tumor185	pMMR	1	Rectum	Moderate	IV
BI17_26489_2	pMMR Non-tumor186	pMMR	1.5	Rectum	Moderate	I
BI17_14593_2	pMMR Non-tumor187	pMMR	3	Rectum	Moderate	III
BI16_06229_2	pMMR Non-tumor188	pMMR	5	Rectum	Moderate	IV
BI17_14790_2	pMMR Non-tumor189	pMMR	2	Rectum	Moderate	II
BI16_28315_12	pMMR Non-tumor19	pMMR	8	Cecum	Well	IV
BI17_06713_2	pMMR Non-tumor190	pMMR	3.5	Rectum	Moderate	III
BI16_14631_13	pMMR Non-tumor191	pMMR	3	Rectum	Moderate	II
BI17_32001_2	pMMR Non-tumor192	pMMR	6	Rectum	Moderate	II
BI17_12128_7	pMMR Non-tumor193	pMMR	3.5	Rectum	Moderate	IV
BI17_25136_2	pMMR Non-tumor194	pMMR	2.5	Rectum	Moderate	III
BI17_32684_4	pMMR Non-tumor195	pMMR	2.5	Rectum	Unknow	III
BI16_27753_2	pMMR Non-tumor196	pMMR	5	Rectum	Poor	II
BI17_06408_2	pMMR Non-tumor197	pMMR	3	Rectum	Moderate	IV
BI17_22347_16	pMMR Non-tumor198	pMMR	1.5	Rectum	Poor	IV
BI16_26046_2	pMMR Non-tumor199	pMMR	4.5	Rectum	Moderate	III
BI17_12973_2	pMMR Non-tumor2	pMMR	5	Transverse	Unknow	III
BI16_04267_1	pMMR Non-tumor20	pMMR	5.5	Cecum	Moderate	II
BI17_37019_2	pMMR Non-tumor200	pMMR	10	Rectum	Poor	III
BI17_18153_1	pMMR Non-tumor201	pMMR	6	Rectum	Poor	III
BI17_07722_1	pMMR Non-tumor21	pMMR	5	Cecum	Moderate	II
BI17_22756_2	pMMR Non-tumor22	pMMR	5	Cecum	Moderate	II
BI16_13865_2	pMMR Non-tumor23	pMMR	5	Cecum	Moderate	II
BI17_31269_1	pMMR Non-tumor24	pMMR	4	Cecum	Poor	IV
BI16_28312_2	pMMR Non-tumor25	pMMR	4	Cecum	Poor	III
BI16_07945_23	pMMR Non-tumor26	pMMR	4.5	Cecum	Poor	III
BI16_28625_2	pMMR Non-tumor27	pMMR	Unknown	Cecum	Moderate	II
BI17_16548_2	pMMR Non-tumor28	pMMR	3.5	Cecum	Moderate	IV
BI17G13	pMMR Non-tumor29	pMMR	3	Cecum	Moderate	III
BI17_06711_1	pMMR Non-tumor3	pMMR	6	Transverse	Poor	III
BI16_14759_7	pMMR Non-tumor30	pMMR	7	Cecum	Moderate	III
BI16_27697_11	pMMR Non-tumor31	pMMR	5	Cecum	Unknow	II
BI17_34828_1	pMMR Non-tumor32	pMMR	8	Cecum	Unknow	III
BI17_28174_1	pMMR Non-tumor33	pMMR	5	Cecum	Moderate	III
BI17_36242_1	pMMR Non-tumor34	pMMR	8	Cecum	Moderate	III
BI16_22849_2	pMMR Non-tumor35	pMMR	6	Cecum	Moderate	II
BI17_30996_1	pMMR Non-tumor36	pMMR	4.5	Cecum	Moderate	II
BI17_18798_1	pMMR Non-tumor37	pMMR	5	Cecum	Moderate	Unknow
BI17_20977_2	pMMR Non-tumor38	pMMR	5	Cecum	Moderate	III
BI17_15903_2	pMMR Non-tumor39	pMMR	4	Descending	Moderate	III
BI17_16122_2	pMMR Non-tumor4	pMMR	6	Transverse	Poor	III
BI16_04184_2	pMMR Non-tumor40	pMMR	6	Descending	Moderate	II
BI17_06817_2	pMMR Non-tumor41	pMMR	4.5	Descending	Moderate	II
BI17_25528_1	pMMR Non-tumor42	pMMR	3.5	Descending	Moderate	II
BI17_19127_1	pMMR Non-tumor43	pMMR	4	Descending	Moderate	II
BI17_28926_1	pMMR Non-tumor44	pMMR	7	Descending	Moderate	II
BI16_30752_2	pMMR Non-tumor45	pMMR	2	Descending	Moderate	II
BI17_28410_2	pMMR Non-tumor46	pMMR	2	Descending	Moderate	III
BI17_08709_9	pMMR Non-tumor47	pMMR	5	Descending	Unknow	III
BI17_17721_1	pMMR Non-tumor48	pMMR	4	Descending	poor	IV
BI17_15911_6	pMMR Non-tumor49	pMMR	2	Descending	Moderate	III
BI16_12472_8	pMMR Non-tumor5	pMMR	3.5	Transverse	Poor	III
BI17_33675_1	pMMR Non-tumor50	pMMR	5	Descending	Moderate	III
BI16_14001_8	pMMR Non-tumor51	pMMR	4	Descending	Poor	III
BI17_20336_1	pMMR Non-tumor52	pMMR	3.5	Descending	Moderate	II
BI17_32580_2	pMMR Non-tumor53	pMMR	3	Descending	Moderate	III
BI17_37088_1	pMMR Non-tumor54	pMMR	3	Descending	Moderate	III
BI17_27976_1	pMMR Non-tumor55	pMMR	3	Descending	Moderate	III
BI17_30261_2	pMMR Non-tumor56	pMMR	4	Descending	Moderate	II
BI17_11758_11	pMMR Non-tumor57	pMMR	4	Descending	Well	II
BI15_30071_2	pMMR Non-tumor58	pMMR	7	Hepatic flexure	Moderate	III
BI17_26630_2	pMMR Non-tumor59	pMMR	3	Hepatic flexure	Poor	III
BI16_29122_13	pMMR Non-tumor6	pMMR	5.5	Transverse	Moderate	II
BI17_25586_2	pMMR Non-tumor60	pMMR	4	Hepatic flexure	Moderate	II
BI17_32803_2	pMMR Non-tumor61	pMMR	3	Hepatic flexure	Moderate	III
BI17_17607_1	pMMR Non-tumor62	pMMR	5.5	Hepatic flexure	Moderate	II
BI17_21477_1	pMMR Non-tumor63	pMMR	6	Hepatic flexure	Well	Unknow
BI17_07379_1	pMMR Non-tumor64	pMMR	Unknown	Hepatic flexure	Unknow	III
BI15_24570_9	pMMR Non-tumor65	pMMR	6	Hepatic flexure	Moderate	IV
BI16_21699_1	pMMR Non-tumor66	pMMR	5	Hepatic flexure	Moderate	II
BI17_08289_2	pMMR Non-tumor67	pMMR	7	Hepatic flexure	Moderate	III
BI17_11892_1	pMMR Non-tumor68	pMMR	5	Hepatic flexure	Moderate	II
BI17_22420_1	pMMR Non-tumor69	pMMR	4	Hepatic flexure	Moderate	III
BI16_30425_1	pMMR Non-tumor7	pMMR	4	Transverse	Poor	II
BI16_27215_12	pMMR Non-tumor70	pMMR	6	Hepatic flexure	Moderate	II
BI17_21752_2	pMMR Non-tumor71	pMMR	1.2	Hepatic flexure	Moderate	I
BI17_31270_2	pMMR Non-tumor72	pMMR	4	Hepatic flexure	Moderate	III
BI17_06135_1	pMMR Non-tumor73	pMMR	3	Hepatic flexure	Moderate	I
BI17_15448_2	pMMR Non-tumor74	pMMR	4.5	Hepatic flexure	Moderate	Unknow
BI17_25804_2	pMMR Non-tumor75	pMMR	4	Hepatic flexure	Unknow	III
BI17_10603_2	pMMR Non-tumor76	pMMR	7	Hepatic flexure	Moderate	III
BI17_23691_2	pMMR Non-tumor77	pMMR	5.5	Hepatic flexure	Moderate	II
BI17_11141_1	pMMR Non-tumor78	pMMR	3.5	Hepatic flexure	Moderate	II
BI17_28605_2	pMMR Non-tumor79	pMMR	4	Hepatic flexure	Moderate	II
BI16_31196_7	pMMR Non-tumor8	pMMR	4.5	Transverse	Moderate	III
BI17_12280_1	pMMR Non-tumor80	pMMR	2.5	Hepatic flexure	Moderate	II
BI16_23912_5	pMMR Non-tumor81	pMMR	12	Splenic flexure	Moderate	II
BI16_05170_2	pMMR Non-tumor82	pMMR	13	Cecum	Poor	III
BI15_22585_2	pMMR Non-tumor83	pMMR	2.5	Ascending	Moderate	IV
BI17_12552_2	pMMR Non-tumor84	pMMR	5	Ascending	Moderate	II
BI17_28184_1	pMMR Non-tumor85	pMMR	4	Ascending	Moderate	III
BI17_10004_2	pMMR Non-tumor86	pMMR	3.5	Ascending	Moderate	II
BI17_13865_2	pMMR Non-tumor87	pMMR	9.4	Ascending	Moderate	III
BI16_12952_7	pMMR Non-tumor88	pMMR	5.5	Ascending	Moderate	III
BI17_37021_2	pMMR Non-tumor89	pMMR	3.5	Ascending	Moderate	III
BI17_20744_2	pMMR Non-tumor9	pMMR	3.5	Transverse	Moderate	III
BI17H1	pMMR Non-tumor90	pMMR	5.5	Ascending	Moderate	II
BI16_12471_2	pMMR Non-tumor91	pMMR	2.5	Ascending	Moderate	II
BI16_15267_1	pMMR Non-tumor92	pMMR	6	Ascending	Moderate	III
BI16_30545_5	pMMR Non-tumor93	pMMR	2.5	Ascending	Moderate	III
BI17_35369_2	pMMR Non-tumor94	pMMR	6	Ascending	Poor	II
BI17_12268_1	pMMR Non-tumor95	pMMR	3.8	Ascending	Moderate	IV
BI16_20667_14	pMMR Non-tumor96	pMMR	7	Ascending	Moderate	II
BI16_25041_2	pMMR Non-tumor97	pMMR	8	Ascending	Moderate	II
BI16_14134_1	pMMR Non-tumor98	pMMR	6	Ascending	Moderate	III
BI17_36433_1	pMMR Non-tumor99	pMMR	3	Ascending	Moderate	III
BI17_18672_5	pMMR Tumor1	pMMR	7.8	Transverse	Moderate	II
BI17_17707_5	pMMR Tumor10	pMMR	3	Transverse	Moderate	IV
BI17_26918_10	pMMR Tumor100	pMMR	6	Ascending	Moderate	II
BI16_30849_8	pMMR Tumor101	pMMR	5	Ascending	Poor	III
BI17_31737_6	pMMR Tumor102	pMMR	6	Ascending	Moderate	III
BI16_23747_1	pMMR Tumor103	pMMR	5	Ascending	Unknow	III
BI17_14262_5	pMMR Tumor104	pMMR	7	Ascending	Unknow	III
BI15_22912_2	pMMR Tumor105	pMMR	5.5	Ascending	Poor	III
BI17_36188_6	pMMR Tumor106	pMMR	3	Ascending	Moderate	II
BI17_13383_7	pMMR Tumor107	pMMR	10	Ascending	Moderate	II
BI17_17601_9	pMMR Tumor108	pMMR	3	Ascending	Moderate	III
BI16_09409_28	pMMR Tumor109	pMMR	7	Ascending	Moderate	II
BI17_28920_8	pMMR Tumor11	pMMR	3	Transverse	Moderate	IV
BI16_25976_9	pMMR Tumor110	pMMR	4.5	Ascending	Moderate	II
BI16_09540_9	pMMR Tumor111	pMMR	4	Ascending	Moderate	IV
BI16_20779_3	pMMR Tumor112	pMMR	7	Ascending	Moderate	II
BI17_25013_6	pMMR Tumor113	pMMR	10	Ascending	Moderate	III
BI17_14654_4	pMMR Tumor114	pMMR	6	Ascending	Moderate	Unknow
BI17_09089_5	pMMR Tumor115	pMMR	5	Ascending	Moderate	II
BI17_12871_5	pMMR Tumor116	pMMR	10.5	Ascending	Unknow	II
BI17_36662_9	pMMR Tumor117	pMMR	8	Ascending	Moderate	II
BI17_28933_6	pMMR Tumor118	pMMR	9	Ascending	Moderate	IV
BI17_23696_6	pMMR Tumor119	pMMR	6	Ascending	Poor	II
BI16_22223_5	pMMR Tumor12	pMMR	5	Transverse	Moderate	II
BI17_12919_6	pMMR Tumor120	pMMR	4.5	Sigmoid	Unknow	IV
BI17_35676_5	pMMR Tumor121	pMMR	3	Sigmoid	Well	II
BI17_13379_4	pMMR Tumor122	pMMR	4	Sigmoid	Moderate	I
BI17_24792_21	pMMR Tumor123	pMMR	4	Sigmoid	Moderate	III
BI17_16135_4	pMMR Tumor124	pMMR	4	Sigmoid	Moderate	III
BI17_17453_3	pMMR Tumor125	pMMR	2	Sigmoid	Moderate	III
BI16_23418_7	pMMR Tumor126	pMMR	4.5	Sigmoid	Moderate	IV
BI17_24196_5	pMMR Tumor127	pMMR	1.5	Sigmoid	Moderate	IV
BI17_09181_8	pMMR Tumor128	pMMR	4	Sigmoid	Moderate	III
BI17_19084_6	pMMR Tumor129	pMMR	4	Sigmoid	Moderate	IV
BI17_09372_6	pMMR Tumor13	pMMR	3	Transverse	Poor	II
BI17_08072_3	pMMR Tumor130	pMMR	3	Sigmoid	Moderate	III
BI16_28840_5	pMMR Tumor131	pMMR	3.8	Sigmoid	Moderate	II
BI17_10912_6	pMMR Tumor132	pMMR	4	Sigmoid	Unknow	III
BI17_16427_5	pMMR Tumor133	pMMR	8	Sigmoid	Unknow	IV
BI17_10330_4	pMMR Tumor134	pMMR	3	Sigmoid	Moderate	II
BI15_28229_5	pMMR Tumor135	pMMR	3.8	Sigmoid	Moderate	III
BI16_11262_5	pMMR Tumor136	pMMR	3	Sigmoid	Poor	IV
BI17_08051_3	pMMR Tumor137	pMMR	4	Sigmoid	Moderate	II
BI17_11485_4	pMMR Tumor138	pMMR	3.3	Sigmoid	Moderate	III
BI16_24304_3	pMMR Tumor139	pMMR	8	Sigmoid	Moderate	III
BI15_26615_2	pMMR Tumor14	pMMR	4.5	Transverse	Moderate	III
BI16_30969_5	pMMR Tumor140	pMMR	6	Sigmoid	Poor	II
BI17_36307_6	pMMR Tumor141	pMMR	3	Sigmoid	Moderate	IV
BI17_31504_5	pMMR Tumor142	pMMR	3	Sigmoid	Moderate	II
BI16_11503_3	pMMR Tumor143	pMMR	3	Sigmoid	Moderate	III
BI17_30263_5	pMMR Tumor144	pMMR	4	Sigmoid	Poor	IV
BI17_17944_5	pMMR Tumor145	pMMR	3	Sigmoid	Moderate	III
BI16_13087_5	pMMR Tumor146	pMMR	4.5	Sigmoid	Moderate	IV
BI17_17958_9	pMMR Tumor147	pMMR	8	Sigmoid	Moderate	I
BI16_05271_5	pMMR Tumor148	pMMR	6	Sigmoid	Moderate	II
BI17_27915_6	pMMR Tumor149	pMMR	4	Sigmoid	Moderate	III
BI17_13376_4	pMMR Tumor15	pMMR	2.5	Transverse	Moderate	IV
BI16_28508_7	pMMR Tumor150	pMMR	1.5	Sigmoid	Moderate	III
BI17_26862_3	pMMR Tumor151	pMMR	5	Sigmoid	Moderate	III
BI17_28928_7	pMMR Tumor152	pMMR	3	Sigmoid	Moderate	III
BI17_34632_7	pMMR Tumor153	pMMR	3.5	Sigmoid	Moderate	III
BI15_31561_3	pMMR Tumor154	pMMR	4.5	Sigmoid	Moderate	IV
BI17_15998_6	pMMR Tumor155	pMMR	2.5	Sigmoid	Moderate	III
BI17_36843_8	pMMR Tumor156	pMMR	5	Sigmoid	Poor	III
BI17_26977_7	pMMR Tumor157	pMMR	4	Rectum	Poor	IV
BI17_25011_9	pMMR Tumor158	pMMR	3	Rectum	Moderate	IV
BI17_15515_5	pMMR Tumor159	pMMR	7	Rectum	Poor	IV
BI15_28284_5	pMMR Tumor16	pMMR	4.5	Transverse	Moderate	II
BI17_20459_5	pMMR Tumor160	pMMR	2.5	Rectum	Moderate	III
BI16_30761_31	pMMR Tumor161	pMMR	1.5	Rectum	Moderate	III
BI17_29997_20	pMMR Tumor162	pMMR	Unknown	Rectum	Moderate	III
BI16_31071_3	pMMR Tumor163	pMMR	4	Rectum	Poor	II
BI17_35239_5	pMMR Tumor164	pMMR	2.5	Rectum	Well	II
BI17_11136_3	pMMR Tumor165	pMMR	2	Rectum	Unknow	I
BI16_21630_8	pMMR Tumor166	pMMR	5	Rectum	Moderate	IV
BI17_34155_6	pMMR Tumor167	pMMR	1	Rectum	Moderate	IV
BI17_33790_5	pMMR Tumor168	pMMR	3.5	Rectum	Unknow	I
BI16_34484_8	pMMR Tumor169	pMMR	2	Rectum	Moderate	III
BI16_16130_9	pMMR Tumor17	pMMR	7	Transverse	Poor	III
BI17_19215_11	pMMR Tumor170	pMMR	2.5	Rectum	Moderate	IV
BI17_20147_8	pMMR Tumor171	pMMR	2	Rectum	Moderate	IV
BI17_15191_6	pMMR Tumor172	pMMR	3.3	Rectum	Moderate	IV
BI17_18028_6	pMMR Tumor173	pMMR	6	Rectum	Well	III
BI17_27730_6	pMMR Tumor174	pMMR	4	Rectum	Unknow	IV
BI17_10324_4	pMMR Tumor175	pMMR	2.3	Rectum	Moderate	I
BI17_30500_3	pMMR Tumor176	pMMR	1.5	Rectum	Moderate	II
BI17_35748_6	pMMR Tumor177	pMMR	4	Rectum	Poor	III
BI17_36190_6	pMMR Tumor178	pMMR	1.5	Rectum	Moderate	IV
BI17_19469_7	pMMR Tumor179	pMMR	2	Rectum	Moderate	IV
BI17J8	pMMR Tumor18	pMMR	6	Cecum	Moderate	III
BI17_36182_6	pMMR Tumor180	pMMR	7.8	Rectum	Moderate	III
BI17_21220_3	pMMR Tumor181	pMMR	1	Rectum	Moderate	III
BI17_24956_5	pMMR Tumor182	pMMR	3.5	Rectum	Moderate	III
BI17_35510_4	pMMR Tumor183	pMMR	2	Rectum	Moderate	II
BI15_26637_2	pMMR Tumor184	pMMR	3	Rectum	Moderate	Unknow
BI17_26386_7	pMMR Tumor185	pMMR	1	Rectum	Moderate	IV
BI17_26489_6	pMMR Tumor186	pMMR	1.5	Rectum	Moderate	I
BI17_14593_5	pMMR Tumor187	pMMR	3	Rectum	Moderate	III
BI16_06229_5	pMMR Tumor188	pMMR	5	Rectum	Moderate	IV
BI17_14790_4	pMMR Tumor189	pMMR	2	Rectum	Moderate	II
BI16_28315_1	pMMR Tumor19	pMMR	8	Cecum	Well	IV
BI17_06713_9	pMMR Tumor190	pMMR	3.5	Rectum	Moderate	III
BI16_14631_1	pMMR Tumor191	pMMR	3	Rectum	Moderate	II
BI17_32001_5	pMMR Tumor192	pMMR	6	Rectum	Moderate	II
BI17_12128_11	pMMR Tumor193	pMMR	3.5	Rectum	Moderate	IV
BI17_25136_3	pMMR Tumor194	pMMR	2.5	Rectum	Moderate	III
BI17_32684_6	pMMR Tumor195	pMMR	2.5	Rectum	Unknow	III
BI16_27753_5	pMMR Tumor196	pMMR	5	Rectum	Poor	II
BI17_06408_5	pMMR Tumor197	pMMR	3	Rectum	Moderate	IV
BI17_22347_7	pMMR Tumor198	pMMR	1.5	Rectum	Poor	IV
BI16_26046_6	pMMR Tumor199	pMMR	4.5	Rectum	Moderate	III
BI17_12973_5	pMMR Tumor2	pMMR	5	Transverse	Unknow	III
BI16_04267_9	pMMR Tumor20	pMMR	5.5	Cecum	Moderate	II
BI17_37019_5	pMMR Tumor200	pMMR	10	Rectum	Poor	III
BI17_18153_5	pMMR Tumor201	pMMR	6	Rectum	Poor	III
BI17_07722_10	pMMR Tumor21	pMMR	5	Cecum	Moderate	II
BI17_22756_8	pMMR Tumor22	pMMR	5	Cecum	Moderate	II
BI16_13865_5	pMMR Tumor23	pMMR	5	Cecum	Moderate	II
BI17_31269_4	pMMR Tumor24	pMMR	4	Cecum	Poor	IV
BI16_28312_7	pMMR Tumor25	pMMR	4	Cecum	Poor	III
BI16_07945_9	pMMR Tumor26	pMMR	4.5	Cecum	Poor	III
BI16_28625_7	pMMR Tumor27	pMMR	Unknown	Cecum	Moderate	II
BI17_16548_11	pMMR Tumor28	pMMR	3.5	Cecum	Moderate	IV
BI17G3	pMMR Tumor29	pMMR	3	Cecum	Moderate	III
BI17_06711_9	pMMR Tumor3	pMMR	6	Transverse	Poor	III
BI16_14759_3	pMMR Tumor30	pMMR	7	Cecum	Moderate	III
BI16_27697_6	pMMR Tumor31	pMMR	5	Cecum	Unknow	II
BI17_34828_5	pMMR Tumor32	pMMR	8	Cecum	Unknow	III
BI17_28174_6	pMMR Tumor33	pMMR	5	Cecum	Moderate	III
BI17_36242_7	pMMR Tumor34	pMMR	8	Cecum	Moderate	III
BI16_22849_3	pMMR Tumor35	pMMR	6	Cecum	Moderate	II
BI17_30996_6	pMMR Tumor36	pMMR	4.5	Cecum	Moderate	II
BI17_18798_9	pMMR Tumor37	pMMR	5	Cecum	Moderate	Unknow
BI17_20977_5	pMMR Tumor38	pMMR	5	Cecum	Moderate	III
BI17_15903_5	pMMR Tumor39	pMMR	4	Descending	Moderate	III
BI17_16122_5	pMMR Tumor4	pMMR	6	Transverse	Poor	III
BI16_04184_11	pMMR Tumor40	pMMR	6	Descending	Moderate	II
BI17_06817_5	pMMR Tumor41	pMMR	4.5	Descending	Moderate	II
BI17_25528_5	pMMR Tumor42	pMMR	3.5	Descending	Moderate	II
BI17_19127_5	pMMR Tumor43	pMMR	4	Descending	Moderate	II
BI17_28926_6	pMMR Tumor44	pMMR	7	Descending	Moderate	II
BI16_30752_3	pMMR Tumor45	pMMR	2	Descending	Moderate	II
BI17_28410_5	pMMR Tumor46	pMMR	2	Descending	Moderate	III
BI17_08709_7	pMMR Tumor47	pMMR	5	Descending	Unknow	III
BI17_17721_5	pMMR Tumor48	pMMR	4	Descending	poor	IV
BI17_15911_9	pMMR Tumor49	pMMR	2	Descending	Moderate	III
BI16_12472_1	pMMR Tumor5	pMMR	3.5	Transverse	Poor	III
BI17_33675_6	pMMR Tumor50	pMMR	5	Descending	Moderate	III
BI16_14001_3	pMMR Tumor51	pMMR	4	Descending	Poor	III
BI17_20336_5	pMMR Tumor52	pMMR	3.5	Descending	Moderate	II
BI17_32580_5	pMMR Tumor53	pMMR	3	Descending	Moderate	III
BI17_37088_8	pMMR Tumor54	pMMR	3	Descending	Moderate	III
BI17_27976_5	pMMR Tumor55	pMMR	3	Descending	Moderate	III
BI17_30261_6	pMMR Tumor56	pMMR	4	Descending	Moderate	II
BI17_11758_1	pMMR Tumor57	pMMR	4	Descending	Well	II
BI15_30071_7	pMMR Tumor58	pMMR	7	Hepatic flexure	Moderate	III
BI17_26630_6	pMMR Tumor59	pMMR	3	Hepatic flexure	Poor	III
BI16_29122_8	pMMR Tumor6	pMMR	5.5	Transverse	Moderate	II
BI17_25586_8	pMMR Tumor60	pMMR	4	Hepatic flexure	Moderate	II
BI17_32803_5	pMMR Tumor61	pMMR	3	Hepatic flexure	Moderate	III
BI17_17607_8	pMMR Tumor62	pMMR	5.5	Hepatic flexure	Moderate	II
BI17_21477_10	pMMR Tumor63	pMMR	6	Hepatic flexure	Well	Unknow
BI17_07379_4	pMMR Tumor64	pMMR	Unknown	Hepatic flexure	Unknow	III
BI15_24570_2	pMMR Tumor65	pMMR	6	Hepatic flexure	Moderate	IV
BI16_21699_6	pMMR Tumor66	pMMR	5	Hepatic flexure	Moderate	II
BI17_08289_10	pMMR Tumor67	pMMR	7	Hepatic flexure	Moderate	III
BI17_11892_11	pMMR Tumor68	pMMR	5	Hepatic flexure	Moderate	II
BI17_22420_6	pMMR Tumor69	pMMR	4	Hepatic flexure	Moderate	III
BI16_30425_3	pMMR Tumor7	pMMR	4	Transverse	Poor	II
BI16_27215_9	pMMR Tumor70	pMMR	6	Hepatic flexure	Moderate	II
BI17_21752_6	pMMR Tumor71	pMMR	1.2	Hepatic flexure	Moderate	I
BI17_31270_5	pMMR Tumor72	pMMR	4	Hepatic flexure	Moderate	III
BI17_06135_9	pMMR Tumor73	pMMR	3	Hepatic flexure	Moderate	I
BI17_15448_3	pMMR Tumor74	pMMR	4.5	Hepatic flexure	Moderate	Unknow
BI17_25804_6	pMMR Tumor75	pMMR	4	Hepatic flexure	Unknow	III
BI17_10603_10	pMMR Tumor76	pMMR	7	Hepatic flexure	Moderate	III
BI17_23691_6	pMMR Tumor77	pMMR	5.5	Hepatic flexure	Moderate	II
BI17_11141_4	pMMR Tumor78	pMMR	3.5	Hepatic flexure	Moderate	II
BI17_28605_9	pMMR Tumor79	pMMR	4	Hepatic flexure	Moderate	II
BI16_31196_3	pMMR Tumor8	pMMR	4.5	Transverse	Moderate	III
BI17_12280_5	pMMR Tumor80	pMMR	2.5	Hepatic flexure	Moderate	II
BI16_23912_3	pMMR Tumor81	pMMR	12	Splenic flexure	Moderate	II
BI16_05170_5	pMMR Tumor82	pMMR	13	Cecum	Poor	III
BI15_22585_4	pMMR Tumor83	pMMR	2.5	Ascending	Moderate	IV
BI17_12552_7	pMMR Tumor84	pMMR	5	Ascending	Moderate	II
BI17_28184_9	pMMR Tumor85	pMMR	4	Ascending	Moderate	III
BI17_10004_10	pMMR Tumor86	pMMR	3.5	Ascending	Moderate	II
BI17_13865_6	pMMR Tumor87	pMMR	9.4	Ascending	Moderate	III
BI16_12952_2	pMMR Tumor88	pMMR	5.5	Ascending	Moderate	III
BI17_37021_6	pMMR Tumor89	pMMR	3.5	Ascending	Moderate	III
BI17_20744_5	pMMR Tumor9	pMMR	3.5	Transverse	Moderate	III
BI17H4	pMMR Tumor90	pMMR	5.5	Ascending	Moderate	II
BI16_12471_5	pMMR Tumor91	pMMR	2.5	Ascending	Moderate	II
BI16_15267_7	pMMR Tumor92	pMMR	6	Ascending	Moderate	III
BI16_30545_2	pMMR Tumor93	pMMR	2.5	Ascending	Moderate	III
BI17_35369_9	pMMR Tumor94	pMMR	6	Ascending	Poor	II
BI17_12268_9	pMMR Tumor95	pMMR	3.8	Ascending	Moderate	IV
BI16_20667_7	pMMR Tumor96	pMMR	7	Ascending	Moderate	II
BI16_25041_8	pMMR Tumor97	pMMR	8	Ascending	Moderate	II
BI16_14134_7	pMMR Tumor98	pMMR	6	Ascending	Moderate	III
BI17_36433_13	pMMR Tumor99	pMMR	3	Ascending	Moderate	III
